# Supplementary material for: The Molecular Medicine PhD program alumni perceptions of career preparedness
Source: PLoS One. 2022 Nov 17;17(11):e0275996. doi: 10.1371/journal.pone.0275996 (PMC9671420; doi:10.1371/journal.pone.0275996)
Supplement: S4 File — (XLSX) [file pone.0275996.s004.xlsx]

## Sheet: Molecular Medicine Graduation O
Supplemental File 4. Raw survey responses from each respondant.
Respondant #	Responses will be confidential and anonymous to the program leadership. Data collected from this survey will be used to help improve the program and provide required information to the NIH. We plan to continuously evaluate our alumni and their experience as students, and we will be sending this survey periodically. We appreciate your participation and feedback.	Job 1	Job 1 Years	Employment Sector Job 1	Job 2	Job 2 Years	Employment Sector Job 2	Current Job	Current Job Years	Employment Sector Current Job	Other jobs held after graduation that could notÂ be listed above with number of years worked and sector.	Publications/Research Papers	papers coded 0=0, 1=1, 2=2 to 4, 3=5 to 9, 4 = 10+	Post-graduation have you received research grants from: Code 0 is neither, Code 1 is private only, Code 2 is Federal only. Code 3 is both	For doctoral students interested in your career field (broadly defined), how important are the following elements ofÂ your Molecular Medicine PhD training?	How prepared did you feel entering your career field based on the Molecular Medicine PhD classroom curriculum?	Please list classes/topics/curriculum that contributed to your preparedness	Please list suggestions of classes/topics/curriculum that should be added.	Significant Factors	The Molecular Medicine PhD program content supported my research and or professional goals.	Please provide a short supporting reason for your selection.	How important are each of the following competencies for doctoral students entering your field?	List other competencies	How satisfied were you with the Molecular Medicine PhD curriculum and training in these competencies?	List other competencies	Please provide at least one suggestion on how the Molecular Medicine PhD curriculum could better align with the listed competencies.	How satisfied are you with your current position?	current position coded	Given the perspective you have gained since completing the Molecular Medicine PhD program, if you could start again, what would you do? Would you again pursue a doctoral degree?	do it again? Coded	Please list why you would not pursue a doctoral degree again.	What advice would you give to an incoming student?Â	Please provide any additional information you would like to share with Molecular Medicine PhD program.	Thank you for completing the Molecular Medicine PhD Program Outcomes Survey. Please be sure keep us posted on new jobs and your career path. Email us at molmedphd@ccf.org
1		Academic Postdoc At Penn State						Academic Postdoc At Penn State	2	Education College/University		0	0	US Fed. Government = No;Other Sources/Private Foundation = No Code 0	Experience gained through Molecular Medicine PhD classroom curriculum = Very Important;Experience working collaboratively with students and other lab personnel = Very Important;Experience working with your thesis advisor and committee = Very Important;Exposure to careers outside of academic scholarship/research = Important;Practice of research methods in your field = Very Important;Presentation o…	Prepared			Perceived quality of my academic work;Reputation of Case Western Reserve University and Cleveland Clinic	Agree		Academic and professional writing = Very important;Bench-based wet lab research = Very important;Ethics and Integrity = Very important;Human Physiology and Disease = Important;Medical knowledge including the Clinical Experience course = Important;Molecular/Cellular Biology = Very important;Statistics/Epidemiology = Important;Other Competencies = Important	Technique specific Knowledge	Academic and professional writing = Satisfied;Bench-based wet lab research = Satisfied;Ethics and Integrity = Very satisfied;Genetics/Bioinformatics = Very satisfied;Human Physiology and Disease = Satisfied;Medical knowledge including the Clinical Experience course = Satisfied;Molecular/Cellular Biology = Very satisfied;Statistics/Epidemiology = Satisfied			Very Satisfied	4	Probably	3		You don't have to do everything you outline in your Qualifying Exam. Your committee is there to help and assist you. Network as widely as possible. Write the introduction to your dissertation early.
2		Resident	2	Hospital				Resident	2	Hospital		2 to 4	2	US Fed. Government = No;Other Sources/Private Foundation = Yes Code 1	Experience gained through Molecular Medicine PhD classroom curriculum = Not very important;Experience working collaboratively with students and other lab personnel = Important;Experience working with your thesis advisor and committee = Very Important;Exposure to careers outside of academic scholarship/research = Important;Practice of research methods in your field = Important;Presentation of work…	Very Prepared	Clinical experience		Clinical Experience/focus on translational research;Reputation of Case Western Reserve University and Cleveland Clinic;Support and activity of thesis advisor, thesis committee, other CCF/CWRU faculty, or program administration	Strongly Disagree		Academic and professional writing = Important;Bench-based wet lab research = Important;Ethics and Integrity = Very important;Genetics/Bioinformatics = Not very important;Human Physiology and Disease = Very important;Medical knowledge including the Clinical Experience course = Very important;Molecular/Cellular Biology = Important;Statistics/Epidemiology = Very important;Other Competencies = Very i…	Communication skills	Academic and professional writing = Satisfied;Bench-based wet lab research = Satisfied;Ethics and Integrity = Satisfied;Genetics/Bioinformatics = Satisfied;Human Physiology and Disease = Satisfied;Medical knowledge including the Clinical Experience course = Satisfied;Molecular/Cellular Biology = Satisfied;Statistics/Epidemiology = Satisfied;Other Competencies = Satisfied	Communication skills		Satisfied	3	Definitely	4		Keep an open mind and work hard
3		Postdoctoral scholar	1	Postdoctoral Fellow	Research scientist	3	Biotech/Pharma	Research scientist	3	Biotech/Pharma		2 to 4	2	US Fed. Government = Yes;Other Sources/Private Foundation = No Code 2	Experience gained through Molecular Medicine PhD classroom curriculum = Important;Experience working collaboratively with students and other lab personnel = Very Important;Experience working with your thesis advisor and committee = Very Important;Exposure to careers outside of academic scholarship/research = Very Important;Practice of research methods in your field = Very Important;Presentation o…	Prepared	Because of my field, immunology and mol bio (tho my personal experience w/the Mol bio class through Molmed was awful. My classmates helped more than the instructor, and mostly I've learned on the job)		Networking. Someone from my postdoc knows my now boss;Support and activity of thesis advisor, thesis committee, other CCF/CWRU faculty, or program administration	Agree		Academic and professional writing = Very important;Bench-based wet lab research = Very important;Ethics and Integrity = Very important;Genetics/Bioinformatics = Important;Human Physiology and Disease = Important;Medical knowledge including the Clinical Experience course = Not very important;Molecular/Cellular Biology = Very important;Statistics/Epidemiology = Not very important;Other Competencies…	Immunology, oncology	Academic and professional writing = Satisfied;Bench-based wet lab research = Very satisfied;Ethics and Integrity = Very satisfied;Genetics/Bioinformatics = Satisfied;Human Physiology and Disease = Satisfied;Medical knowledge including the Clinical Experience course = Dissatisfied;Molecular/Cellular Biology = Very dissatisfied;Statistics/Epidemiology = Very satisfied;Other Competencies = Satisfied	Immunology	I think the curriculum has evolved since my days. I hope the clinical experience is better. I did not have a lot of guidance or support there. When I shadowed MDs I think they thought I was a Med stdn	Very Satisfied	4	Definitely	4		Pick the advisor you click with the most. More important than the work you do is the connection and support you have with and from him/her.
4		Postdoctoral Researcher	2	Postdoctoral Fellow	Grants and Contracts Specialist	2	Hospital	Regulatory Specialist	3	Hospital		1	1	US Fed. Government = No;Other Sources/Private Foundation = No Code 0	Experience gained through Molecular Medicine PhD classroom curriculum = Important;Experience working collaboratively with students and other lab personnel = Very Important;Experience working with your thesis advisor and committee = Very Important;Exposure to careers outside of academic scholarship/research = Very Important;Practice of research methods in your field = Important;Presentation of wor…	Prepared			Clinical Experience/focus on translational research;Reputation of Case Western Reserve University and Cleveland Clinic	Agree	The program was geared toward publications and thesis only and did not supply support for career training, career options, or scientific writing. Would have liked a hands on methods course.	Academic and professional writing = Very important;Bench-based wet lab research = Important;Ethics and Integrity = Very important;Genetics/Bioinformatics = Not important at all;Human Physiology and Disease = Very important;Medical knowledge including the Clinical Experience course = Very important;Molecular/Cellular Biology = Important;Statistics/Epidemiology = Very important;Other Competencies =…	Soft skills, negotiating, presentations	Academic and professional writing = Dissatisfied;Bench-based wet lab research = Satisfied;Ethics and Integrity = Satisfied;Genetics/Bioinformatics = Dissatisfied;Human Physiology and Disease = Very satisfied;Medical knowledge including the Clinical Experience course = Satisfied;Molecular/Cellular Biology = Very satisfied;Statistics/Epidemiology = Dissatisfied;Other Competencies = Dissatisfied	negotiating, presentation	Mentorship outside of the lab. A writing course with modules for publications, grants, and posters, etc.	Very Satisfied	4	Probably	3		Take it seriously if that is your career aspiration. If not, find ways to figure out what else you can use the degree for and gear your learning towards that.
5								Neurosurgery Resident at New York Presbyterian/Weill Cornell Medical Center	2	Hospital			0	US Fed. Government = No;Other Sources/Private Foundation = No Code 0	Experience gained through Molecular Medicine PhD classroom curriculum = Important;Experience working collaboratively with students and other lab personnel = Important;Experience working with your thesis advisor and committee = Very Important;Exposure to careers outside of academic scholarship/research = Very Important;Practice of research methods in your field = Important;Presentation of work at …	Very Prepared			Clinical Experience/focus on translational research;Connections and networking with CWRU/ CCF program alumni;Perceived quality of my academic work;Reputation of Case Western Reserve University and Cleveland Clinic	Strongly agree		Academic and professional writing = Important;Bench-based wet lab research = Important;Ethics and Integrity = Important;Genetics/Bioinformatics = Important;Human Physiology and Disease = Very important;Medical knowledge including the Clinical Experience course = Very important;Molecular/Cellular Biology = Important;Statistics/Epidemiology = Important;Other Competencies = Important	N/A	Academic and professional writing = Satisfied;Bench-based wet lab research = Very satisfied;Ethics and Integrity = Satisfied;Genetics/Bioinformatics = Satisfied;Human Physiology and Disease = Very satisfied;Medical knowledge including the Clinical Experience course = Very satisfied;Molecular/Cellular Biology = Satisfied;Statistics/Epidemiology = Satisfied;Other Competencies = Satisfied	N/A		Very Satisfied	4	Definitely	4		Networking is incredibly important
6								Postdoctoral Fellow in the Saunthararajah Lab at Cleveland Clinic	2	Hospital		1	1	US Fed. Government = No;Other Sources/Private Foundation = No Code 0	Experience gained through Molecular Medicine PhD classroom curriculum = Very Important;Experience working collaboratively with students and other lab personnel = Very Important;Experience working with your thesis advisor and committee = Very Important;Exposure to careers outside of academic scholarship/research = Very Important;Practice of research methods in your field = Very Important;Presentat…	Very Prepared			Clinical Experience/focus on translational research;Connections and networking with CWRU/ CCF program alumni;Perceived quality of my academic work;Reputation of Case Western Reserve University and Cleveland Clinic;Reputation of Molecular Medicine Program ;Support and activity of thesis advisor, thesis committee, other CCF/CWRU faculty, or program administration
7		Postdoctoral Fellow	2	Postdoctoral Fellow	Innovation Research Fellow			Senior Scientist	1	Biotech/Pharma		2 to 4	2	Other Sources/Private Foundation = Yes Code 1	Experience gained through Molecular Medicine PhD classroom curriculum = Very Important;Experience working collaboratively with students and other lab personnel = Very Important;Experience working with your thesis advisor and committee = Very Important;Exposure to careers outside of academic scholarship/research = Important;Practice of research methods in your field = Very Important;Presentation o…	Prepared	All the coursework was helpful but Nucleic Acids, Immunology, Genetics and cell and molecular biology greatly contributed to my preparedness.		Clinical Experience/focus on translational research;Perceived quality of my academic work	Strongly agree	The program exposed me to a wide range of skill sets that led me to understand and be able apply my knowledge widely with an ability to be flexible and adjust to a dynamically changing work settings.	Academic and professional writing = Very important;Bench-based wet lab research = Important;Ethics and Integrity = Very important;Genetics/Bioinformatics = Important;Human Physiology and Disease = Important;Medical knowledge including the Clinical Experience course = Very important;Molecular/Cellular Biology = Very important;Statistics/Epidemiology = Important		Academic and professional writing = Very satisfied;Bench-based wet lab research = Very satisfied;Ethics and Integrity = Very satisfied;Genetics/Bioinformatics = Very satisfied;Human Physiology and Disease = Very satisfied;Medical knowledge including the Clinical Experience course = Very satisfied;Molecular/Cellular Biology = Very satisfied;Statistics/Epidemiology = Very satisfied			Very Satisfied	4	Definitely	4		The program is centered at an institution with capacity to expose you to multiple useful expertise and training. Take advantage of them as much as you can. This will give you comprehensive skill sets.
8								Group Leader (industry)	4	Biotech/Pharma		2 to 4	2	US Fed. Government = Yes;Other Sources/Private Foundation = Yes Code 3	Experience gained through Molecular Medicine PhD classroom curriculum = Very Important;Experience working collaboratively with students and other lab personnel = Very Important;Experience working with your thesis advisor and committee = Very Important;Exposure to careers outside of academic scholarship/research = Very Important;Practice of research methods in your field = Very Important;Presentat…	Very Prepared	Regardless of what disease or biological process was being studied, I had the background to understand what any potential employer was working on and why it was important and discuss it with them.		Networking at national conferences with large industry presence;Clinical Experience/focus on translational research;Perceived quality of my academic work;Reputation of Case Western Reserve University and Cleveland Clinic	Strongly agree	I draw from the knowledge and experience daily, partly because of how broad and comprehensive the program curriculum is. This lets me understand all areas of clinical/trans. research, not just one.	Academic and professional writing = Important;Genetics/Bioinformatics = Very important;Human Physiology and Disease = Very important;Medical knowledge including the Clinical Experience course = Very important;Molecular/Cellular Biology = Very important;Statistics/Epidemiology = Very important;Other Competencies = Very important	Soft skills i.e. communication and negotiation also business skills	Academic and professional writing = Dissatisfied;Bench-based wet lab research = Dissatisfied;Ethics and Integrity = Very satisfied;Genetics/Bioinformatics = Dissatisfied;Human Physiology and Disease = Very satisfied;Medical knowledge including the Clinical Experience course = Satisfied;Molecular/Cellular Biology = Very satisfied;Statistics/Epidemiology = Dissatisfied;Other Competencies = Dissatis…	Computer skills	There should be a dedicated and through bioinformatics and programming component. The Stanford Immunology PhD, for example, teaches every single student the Python programming language.	Very Satisfied	4	Definitely	4		Take lab rotations and advisor selection very seriously.	It would be nice to have transparency about the track record of any prospective advisor when selecting during rotations. Ie how many students and what their feedback and outcomes were. Selection of advisor is so important and I felt like I was making decisions off perception and hearsay/rumors rather than having objective information about advisor performance and student feedback.
9		Postdoctoral associate	4	Postdoctoral Fellow				Assistant Professor	1	Education College/University		10+	4		Experience gained through Molecular Medicine PhD classroom curriculum = Important;Experience working collaboratively with students and other lab personnel = Important;Experience working with your thesis advisor and committee = Important;Exposure to careers outside of academic scholarship/research = Very Important;Practice of research methods in your field = Very Important;Presentation of work at …	Prepared			Clinical Experience/focus on translational research;Perceived quality of my academic work;Reputation of Case Western Reserve University and Cleveland Clinic	Strongly agree		Academic and professional writing = Very important;Bench-based wet lab research = Important;Ethics and Integrity = Important;Genetics/Bioinformatics = Not very important;Human Physiology and Disease = Very important;Medical knowledge including the Clinical Experience course = Very important;Molecular/Cellular Biology = Very important;Statistics/Epidemiology = Important;Other Competencies = Import…	N/A	Academic and professional writing = Dissatisfied;Bench-based wet lab research = Very satisfied;Ethics and Integrity = Satisfied;Genetics/Bioinformatics = Satisfied;Human Physiology and Disease = Very satisfied;Medical knowledge including the Clinical Experience course = Very satisfied;Molecular/Cellular Biology = Satisfied;Statistics/Epidemiology = Satisfied			Very Satisfied	4	Definitely	4
10		Post Doctoral Research fellow Phoenix Children's Hospital	2					Post Doctoral Research Fellow University of Arizona	2	Postdoctoral Fellow		5 to 9	3	US Fed. Government = Yes;Other Sources/Private Foundation = Yes Code 3	Experience gained through Molecular Medicine PhD classroom curriculum = Important;Experience working collaboratively with students and other lab personnel = Very Important;Experience working with your thesis advisor and committee = Important;Exposure to careers outside of academic scholarship/research = Very Important;Practice of research methods in your field = Very Important;Presentation of wor…	Prepared			Connections and networking with CWRU/ CCF program alumni;Reputation of Case Western Reserve University and Cleveland Clinic	Agree		Academic and professional writing = Very important;Bench-based wet lab research = Very important;Ethics and Integrity = Very important;Genetics/Bioinformatics = Very important;Human Physiology and Disease = Very important;Medical knowledge including the Clinical Experience course = Very important;Molecular/Cellular Biology = Very important;Statistics/Epidemiology = Very important		Academic and professional writing = Satisfied;Bench-based wet lab research = Satisfied;Ethics and Integrity = Satisfied;Genetics/Bioinformatics = Dissatisfied;Human Physiology and Disease = Dissatisfied;Medical knowledge including the Clinical Experience course = Satisfied;Molecular/Cellular Biology = Satisfied;Statistics/Epidemiology = Very dissatisfied			Very dissatisfied	1	Probably not	2	Very hard to get out of post-doctoral positions with very little opportunity for advancement and no direct path to industry positions.	Try to learn as much as you can during your rotations. The more techniques you know the more marketable you are.
11								Medical Science Liaison	2	Biotech/Pharma		0	0	US Fed. Government = No;Other Sources/Private Foundation = No Code 0	Experience gained through Molecular Medicine PhD classroom curriculum = Important;Experience working collaboratively with students and other lab personnel = Important;Experience working with your thesis advisor and committee = Important;Exposure to careers outside of academic scholarship/research = Very Important;Practice of research methods in your field = Very Important;Presentation of work at …	Prepared			Clinical Experience/focus on translational research;Reputation of Case Western Reserve University and Cleveland Clinic	Agree		Academic and professional writing = Important;Bench-based wet lab research = Not very important;Ethics and Integrity = Very important;Genetics/Bioinformatics = Not very important;Human Physiology and Disease = Important;Medical knowledge including the Clinical Experience course = Very important;Molecular/Cellular Biology = Important;Statistics/Epidemiology = Important;Other Competencies = Very im…	Frequent presenting opportunities	Academic and professional writing = Satisfied;Bench-based wet lab research = Satisfied;Ethics and Integrity = Satisfied;Genetics/Bioinformatics = Satisfied;Human Physiology and Disease = Satisfied;Medical knowledge including the Clinical Experience course = Satisfied;Molecular/Cellular Biology = Satisfied;Statistics/Epidemiology = Dissatisfied;Other Competencies = Satisfied	Tools course, presentation requirements	Statistics course was with a first time professor, and was a bit disorganized and inconsistent use of software. Perhaps include more applied bioinformatics to this course as well?	Very dissatisfied	1	Probably	3		Learn as many skills as possible from experts in different labs, or even departments. Join professional societies to grow your network and learn about future career opportunities. Attend conferences.
12		Postdoctoral Scholar		Education College/University				Postdoctoral Scholar	4	Education College/University		5 to 9	3	US Fed. Government = No;Other Sources/Private Foundation = No Code 0	Experience gained through Molecular Medicine PhD classroom curriculum = Important;Experience working collaboratively with students and other lab personnel = Very Important;Experience working with your thesis advisor and committee = Very Important;Exposure to careers outside of academic scholarship/research = Not very important;Practice of research methods in your field = Important;Presentation of…	Prepared			Connections and networking with CWRU/ CCF program alumni;Perceived quality of my academic work;Support and activity of thesis advisor, thesis committee, other CCF/CWRU faculty, or program administration	Agree		Academic and professional writing = Important;Bench-based wet lab research = Important;Ethics and Integrity = Important;Genetics/Bioinformatics = Important;Human Physiology and Disease = Not very important;Medical knowledge including the Clinical Experience course = Important;Molecular/Cellular Biology = Important;Statistics/Epidemiology = Not very important;Other Competencies = Not very important	Journal Club	Academic and professional writing = Satisfied;Bench-based wet lab research = Very satisfied;Ethics and Integrity = Satisfied;Genetics/Bioinformatics = Dissatisfied;Human Physiology and Disease = Satisfied;Medical knowledge including the Clinical Experience course = Satisfied;Molecular/Cellular Biology = Dissatisfied;Statistics/Epidemiology = Dissatisfied;Other Competencies = Dissatisfied	Immunology	The statistic and immunology courses were outdated.	Satisfied	3	Definitely	4		Interview with as many potential PI as possible to do rotations.
13		Postdoc, University of California Riverside	2	Postdoctoral Fellow	Associate Service Fellow, NIOSH	3	Government	Field Application Scientist	1	Biotech/Pharma		0	0	US Fed. Government = Yes;Other Sources/Private Foundation = No Code 2	Experience gained through Molecular Medicine PhD classroom curriculum = Important;Experience working collaboratively with students and other lab personnel = Very Important;Exposure to careers outside of academic scholarship/research = Not very important;Practice of research methods in your field = Important;Presentation of work at a professional conference and/or seminar = Very Important	Prepared			Clinical Experience/focus on translational research;Perceived quality of my academic work;Reputation of Case Western Reserve University and Cleveland Clinic;Support and activity of thesis advisor, thesis committee, other CCF/CWRU faculty, or program administration	Agree		Academic and professional writing = Important;Bench-based wet lab research = Very important;Ethics and Integrity = Very important;Genetics/Bioinformatics = Important;Human Physiology and Disease = Very important;Medical knowledge including the Clinical Experience course = Important;Molecular/Cellular Biology = Important;Statistics/Epidemiology = Important;Other Competencies = Very important	Immunology.	Academic and professional writing = Satisfied;Bench-based wet lab research = Very satisfied;Ethics and Integrity = Very satisfied;Genetics/Bioinformatics = Satisfied;Human Physiology and Disease = Very satisfied;Medical knowledge including the Clinical Experience course = Very satisfied;Molecular/Cellular Biology = Satisfied;Statistics/Epidemiology = Dissatisfied;Other Competencies = Satisfied	-		Very Satisfied	4	Probably	3
14		Post-Doc	5	Postdoctoral Fellow				Assistant Professor	1	Education College/University		10+	4	US Fed. Government = Yes;Other Sources/Private Foundation = No Code 2	Experience gained through Molecular Medicine PhD classroom curriculum = Very Important;Experience working collaboratively with students and other lab personnel = Very Important;Experience working with your thesis advisor and committee = Very Important;Exposure to careers outside of academic scholarship/research = Not important at all;Practice of research methods in your field = Very Important;Pre…	Prepared			Perceived quality of my academic work;Support and activity of thesis advisor, thesis committee, other CCF/CWRU faculty, or program administration	Agree		Academic and professional writing = Very important;Bench-based wet lab research = Very important;Ethics and Integrity = Very important;Genetics/Bioinformatics = Important;Human Physiology and Disease = Not very important;Medical knowledge including the Clinical Experience course = Not very important;Molecular/Cellular Biology = Very important;Statistics/Epidemiology = Important;Other Competencies…	presenting	Academic and professional writing = Satisfied;Bench-based wet lab research = Satisfied;Ethics and Integrity = Satisfied;Genetics/Bioinformatics = Satisfied;Human Physiology and Disease = Satisfied;Medical knowledge including the Clinical Experience course = Satisfied;Molecular/Cellular Biology = Satisfied;Statistics/Epidemiology = Satisfied			Very Satisfied	4	Definitely	4
15		Post-doctoral research fellow	3	Postdoctoral Fellow				Post-doctoral research fellow	3	Postdoctoral Fellow		2 to 4	2	US Fed. Government = Yes;Other Sources/Private Foundation = Yes Code 3	Experience gained through Molecular Medicine PhD classroom curriculum = Very Important;Experience working collaboratively with students and other lab personnel = Very Important;Experience working with your thesis advisor and committee = Very Important;Exposure to careers outside of academic scholarship/research = Not very important;Practice of research methods in your field = Important;Presentati…	Very Prepared	Immunology and neuroscience classes prepared me for my career in neuroimmunology. Clinical and translational nature of the MolMed program prepared me for a translational career at Mayo Clinic.		Clinical Experience/focus on translational research;Connections and networking with CWRU/ CCF program alumni;Perceived quality of my academic work;Reputation of Case Western Reserve University and Cleveland Clinic;Support and activity of thesis advisor, thesis committee, other CCF/CWRU faculty, or program administration	Strongly agree	The translational nature of the program, my clinical mentor and the collaboration possible at the Cleveland Clinic prepared me for my career. Thank you for this opportunity.	Academic and professional writing = Very important;Bench-based wet lab research = Very important;Ethics and Integrity = Very important;Genetics/Bioinformatics = Important;Human Physiology and Disease = Very important;Medical knowledge including the Clinical Experience course = Very important;Molecular/Cellular Biology = Very important;Statistics/Epidemiology = Very important;Other Competencies = …	Collaboration, networking, and presentation skills.	Academic and professional writing = Very satisfied;Bench-based wet lab research = Very satisfied;Ethics and Integrity = Very satisfied;Genetics/Bioinformatics = Very satisfied;Human Physiology and Disease = Very satisfied;Medical knowledge including the Clinical Experience course = Very satisfied;Molecular/Cellular Biology = Very satisfied;Statistics/Epidemiology = Very satisfied;Other Competenci…	My advisor and clinical mentor supported my career very much and provided unique opportunities that I was extremely lucky to have. Thank you.		Satisfied	3	Definitely	4		Collaborate and use the clinical opportunities at CCF! The curriculum is amazing and I would do it again over and over again!	Thank you for everything! I am a proud MolMed alumni and I would do it again! Thank you for helping me start my career in the best way possible!
16		Postdoctoral Scholar	2	Postdoctoral Fellow				Postdoctoral scholar	2	Education College/University		1	1	US Fed. Government = Yes;Other Sources/Private Foundation = No Code 2	Experience gained through Molecular Medicine PhD classroom curriculum = Very Important;Experience working collaboratively with students and other lab personnel = Very Important;Experience working with your thesis advisor and committee = Very Important;Exposure to careers outside of academic scholarship/research = Very Important;Practice of research methods in your field = Very Important;Presentat…	Very Prepared	Journal club/Clinical rotations with my clinical mentor/Laboratory methods class		All the high technology core services resources;Career readiness programs;Clinical Experience/focus on translational research;Connections and networking with CWRU/ CCF program alumni;Perceived quality of my academic work;Reputation of Case Western Reserve University and Cleveland Clinic;Reputation of Molecular Medicine Program ;Support and activity of thesis advisor, thesis committee, other CCF/C…	Strongly agree	The writing training, Friday seminars presentation helped me tremendously to perform extremely good in my current possition	Academic and professional writing = Very important;Bench-based wet lab research = Very important;Ethics and Integrity = Very important;Genetics/Bioinformatics = Very important;Human Physiology and Disease = Very important;Medical knowledge including the Clinical Experience course = Very important;Molecular/Cellular Biology = Very important;Statistics/Epidemiology = Very important;Other Competenci…	Easy access to clinical environment and training from field experts	Academic and professional writing = Very satisfied;Bench-based wet lab research = Very satisfied;Ethics and Integrity = Very satisfied;Genetics/Bioinformatics = Very satisfied;Human Physiology and Disease = Very satisfied;Medical knowledge including the Clinical Experience course = Very satisfied;Molecular/Cellular Biology = Very satisfied;Statistics/Epidemiology = Very satisfied;Other Competenci…	Easy access to clinical environment and training from field experts		Very dissatisfied	1	Definitely	4		Attend as much seminar as possible, they will help you to develop presentation skill and simultaneously will train you in scientific thinking and understanding	The exposure to equipment and field experts in the Lerner Research Institute are unique and strongly help to set up the bases for future training/working in research
17		Postdoc (CCF)	1	Postdoctoral Fellow	Postdoc (Mass General)	6 +	Postdoctoral Fellow	Assistant Professor	1	Education College/University		10+	4	US Fed. Government = Yes;Other Sources/Private Foundation = Yes Code 3	Experience gained through Molecular Medicine PhD classroom curriculum = Very Important;Experience working collaboratively with students and other lab personnel = Very Important;Experience working with your thesis advisor and committee = Very Important;Exposure to careers outside of academic scholarship/research = Not very important;Practice of research methods in your field = Very Important;Prese…	Very Prepared	The emphasis on the clinical connection with everything we learned was probably the most important factor rather than any single class.		Career readiness programs;Clinical Experience/focus on translational research;Perceived quality of my academic work;Reputation of Case Western Reserve University and Cleveland Clinic;Reputation of Molecular Medicine Program ;Support and activity of thesis advisor, thesis committee, other CCF/CWRU faculty, or program administration	Strongly agree	The MolMed program definitely taught me the skills to find any additional information I needed, as well as the way to frame basic science in a clinical light.	Academic and professional writing = Important;Bench-based wet lab research = Important;Ethics and Integrity = Very important;Genetics/Bioinformatics = Important;Human Physiology and Disease = Important;Medical knowledge including the Clinical Experience course = Very important;Molecular/Cellular Biology = Important;Statistics/Epidemiology = Very important;Other Competencies = Important	-	Academic and professional writing = Satisfied;Bench-based wet lab research = Satisfied;Ethics and Integrity = Very satisfied;Genetics/Bioinformatics = Satisfied;Human Physiology and Disease = Very satisfied;Medical knowledge including the Clinical Experience course = Very satisfied;Molecular/Cellular Biology = Very satisfied;Statistics/Epidemiology = Satisfied;Other Competencies = Satisfied	-		Very Satisfied	4	Definitely	4		learn bioinformatics and computational biology approaches	The most important thing I learned in the program was a way of thinking about which research directions and hypotheses had strong potential to impact patient care in the clinic, which in addition to helping me do important work, also makes getting grants and high-impact papers much easier.
18		Postdoctoral scholar at Radboud University Nijmegen	2	Postdoctoral Fellow				Postdoctoral scholar at UCLA	3	Postdoctoral Fellow		5 to 9	3	US Fed. Government = No;Other Sources/Private Foundation = Yes Code 1
19		University of Pittsburgh - postdoctoral scholar	2	Postdoctoral Fellow	Cleveland Clinic - research coordinator	3	Hospital	Cleveland Clinic- research associate	1	Hospital		1	1	US Fed. Government = No;Other Sources/Private Foundation = No Code 0	Experience gained through Molecular Medicine PhD classroom curriculum = Not very important;Experience working collaboratively with students and other lab personnel = Important;Experience working with your thesis advisor and committee = Important;Exposure to careers outside of academic scholarship/research = Not very important;Practice of research methods in your field = Very Important;Presentatio…	Prepared	Immunology		Perceived quality of my academic work;Support and activity of thesis advisor, thesis committee, other CCF/CWRU faculty, or program administration	Agree		Academic and professional writing = Very important;Bench-based wet lab research = Very important;Ethics and Integrity = Not very important;Genetics/Bioinformatics = Not very important;Human Physiology and Disease = Not very important;Medical knowledge including the Clinical Experience course = Not very important;Molecular/Cellular Biology = Important;Statistics/Epidemiology = Not very important;O…	Immunology for me - this all depends on which field you're going into	Academic and professional writing = Satisfied;Bench-based wet lab research = Satisfied;Ethics and Integrity = Dissatisfied;Genetics/Bioinformatics = Satisfied;Human Physiology and Disease = Satisfied;Medical knowledge including the Clinical Experience course = Satisfied;Molecular/Cellular Biology = Satisfied;Statistics/Epidemiology = Dissatisfied;Other Competencies = Satisfied	It was fine		Satisfied	3	Probably	3
20		Post-Doc	5	Postdoctoral Fellow				Scientist 2	1	Biotech/Pharma		10+	4	US Fed. Government = No;Other Sources/Private Foundation = Yes Code 1	Experience gained through Molecular Medicine PhD classroom curriculum = Very Important;Experience working collaboratively with students and other lab personnel = Very Important;Experience working with your thesis advisor and committee = Very Important;Exposure to careers outside of academic scholarship/research = Important;Practice of research methods in your field = Very Important;Presentation o…	Very Prepared	I think the multidisciplinary nature of our program pushed us to understand a wide-range of topics and fundamentals.			Strongly agree	I was so fortunate to have an excellent thesis advisor that pushed me to think outside the box while still encouraging project progression towards graduation.	Academic and professional writing = Very important;Bench-based wet lab research = Very important;Ethics and Integrity = Very important;Genetics/Bioinformatics = Very important;Human Physiology and Disease = Very important;Medical knowledge including the Clinical Experience course = Very important;Molecular/Cellular Biology = Very important;Statistics/Epidemiology = Very important;Other Competenci…	Communicating research (presentations, seminars, writing - included above but routine communication is important too)Grant writing** so important! Thinking through a grant project, planning out the stages of a project, etc! People and budget management too.	Academic and professional writing = Satisfied;Bench-based wet lab research = Very satisfied;Ethics and Integrity = Very satisfied;Genetics/Bioinformatics = Satisfied;Human Physiology and Disease = Satisfied;Medical knowledge including the Clinical Experience course = Very satisfied;Molecular/Cellular Biology = Very satisfied;Statistics/Epidemiology = Very satisfied;Other Competencies = Satisfied	The immunology course lacked sufficient coverage of relevant immunology topics and infectious disease was an afterthought. Transplant immunology is important but does not represent the fundamentals of an immunology course.		Satisfied	3	Definitely	4		Interview other students/trainees in the lab that you're interested in. Pick the lab because of the PI, with the subject area secondary.	I would encourage the program to do more guidance on choosing a post-doc lab or career post-graduation. With graduation always feeling so far away, it was impossible to anticipate that you were a year out to start communicating with PIs. Furthermore, students need to know how to evaluate a PI for success--my postdoctoral experience was absolute garbage compared to my graduate training and I wish …
21		Research Staff	3	Postdoctoral Fellow	Project Specialist	1	Postdoctoral Fellow	Data Scientist	1	Other Business or Industry		5 to 9	3	Other Sources/Private Foundation = Yes Code 1	Experience gained through Molecular Medicine PhD classroom curriculum = Very Important;Experience working collaboratively with students and other lab personnel = Very Important;Experience working with your thesis advisor and committee = Important;Exposure to careers outside of academic scholarship/research = Very Important;Practice of research methods in your field = Important;Presentation of wor…	Prepared	Epidemiology course, firm grip on molecular biology helped transition to human genetics research (could assess variant importance myself).		Learning to code!;Career readiness programs;Perceived quality of my academic work;Reputation of Case Western Reserve University and Cleveland Clinic	Agree	Mixed reception to the idea of doing a postdoc outside of the US, but people were generally supportive and helped me consider the risk/reward ratio of potential projects in my first postdoc.	Academic and professional writing = Important;Bench-based wet lab research = Not very important;Ethics and Integrity = Important;Genetics/Bioinformatics = Very important;Human Physiology and Disease = Not important at all;Medical knowledge including the Clinical Experience course = Not very important;Molecular/Cellular Biology = Important;Statistics/Epidemiology = Very important;Other Competencie…	Ability to write readable code in either R or Python, and to use good research reproducibility tools in bioinformatics. This was a critical step for me in succeeding in human genetics research.	Academic and professional writing = Satisfied;Bench-based wet lab research = Very satisfied;Ethics and Integrity = Very satisfied;Genetics/Bioinformatics = Dissatisfied;Human Physiology and Disease = Satisfied;Medical knowledge including the Clinical Experience course = Very satisfied;Molecular/Cellular Biology = Very satisfied;Statistics/Epidemiology = Satisfied;Other Competencies = Dissatisfied	Learning to code and do basic statistical analyses in commonly used open source languages.	I know things have changed since I was doing coursework 10 years ago, but I hope that today's students are learning some coding basics as a requirement of the program. Strongly recommend R or Python.	Very Satisfied	4	Definitely	4		Think broadly about your interests! Statistics may be new for you, but as a skill it will be one of the most transferrable and lucrative ones you can learn during your PhD.	I love my work as a data scientist, and hope that data science is included in the career development seminars these days. MolMed is a wonderful program, and I'm proud to be an alum!
22		Postdoctoral scholar at Radboud University Nijmegen	2	Postdoctoral Fellow				Postdoctoral scholar at UCLA	3	Postdoctoral Fellow		5 to 9	3	US Fed. Government = No;Other Sources/Private Foundation = Yes Code 1	Experience gained through Molecular Medicine PhD classroom curriculum = Important;Experience working collaboratively with students and other lab personnel = Important;Experience working with your thesis advisor and committee = Very Important;Exposure to careers outside of academic scholarship/research = Important;Practice of research methods in your field = Very Important;Presentation of work at …	Prepared			Perceived quality of my academic work;Reputation of Case Western Reserve University and Cleveland Clinic;Support and activity of thesis advisor, thesis committee, other CCF/CWRU faculty, or program administration	Agree		Academic and professional writing = Important;Bench-based wet lab research = Very important;Ethics and Integrity = Important;Genetics/Bioinformatics = Not very important;Human Physiology and Disease = Important;Medical knowledge including the Clinical Experience course = Not very important;Molecular/Cellular Biology = Very important;Statistics/Epidemiology = Important;Other Competencies = Importa…	Getting along with others, collaborative ability, presentation skills	Academic and professional writing = Satisfied;Bench-based wet lab research = Satisfied;Ethics and Integrity = Satisfied;Genetics/Bioinformatics = Satisfied;Human Physiology and Disease = Satisfied;Medical knowledge including the Clinical Experience course = Satisfied;Molecular/Cellular Biology = Satisfied;Statistics/Epidemiology = Satisfied;Other Competencies = Satisfied	Presentation skills, oral defense		Satisfied	3	Definitely	4
23								Research Associate	4	Hospital		2 to 4	2	US Fed. Government = No;Other Sources/Private Foundation = No Code 0	Experience gained through Molecular Medicine PhD classroom curriculum = Very Important;Experience working collaboratively with students and other lab personnel = Important;Experience working with your thesis advisor and committee = Important;Exposure to careers outside of academic scholarship/research = Important;Practice of research methods in your field = Important;Presentation of work at a pro…	Prepared	ImmunologyGeneticsStatistics		Clinical Experience/focus on translational research;Reputation of Molecular Medicine Program
24		Post Doc, Harvard Med School	1	Postdoctoral Fellow				Post Doc, Harvard	1	Postdoctoral Fellow			0	US Fed. Government = No;Other Sources/Private Foundation = No Code 0	Experience gained through Molecular Medicine PhD classroom curriculum = Not very important;Experience working collaboratively with students and other lab personnel = Very Important;Experience working with your thesis advisor and committee = Very Important;Exposure to careers outside of academic scholarship/research = Important;Practice of research methods in your field = Very Important;Presentati…	Prepared	Don Luse's Genetics course		Perceived quality of my academic work;Support and activity of thesis advisor, thesis committee, other CCF/CWRU faculty, or program administration	Agree		Academic and professional writing = Important;Bench-based wet lab research = Very important;Ethics and Integrity = Important;Genetics/Bioinformatics = Important;Human Physiology and Disease = Not very important;Medical knowledge including the Clinical Experience course = Not important at all;Molecular/Cellular Biology = Very important;Statistics/Epidemiology = Not very important;Other Competencie…	Interpersonal communication	Academic and professional writing = Satisfied;Bench-based wet lab research = Satisfied;Ethics and Integrity = Satisfied;Genetics/Bioinformatics = Very satisfied;Human Physiology and Disease = Satisfied;Medical knowledge including the Clinical Experience course = Dissatisfied;Molecular/Cellular Biology = Very satisfied;Statistics/Epidemiology = Satisfied;Other Competencies = Satisfied	Interpersonal communication		Satisfied	3	Definitely	4		Everyone struggles, just in different ways. Don't compare yourself to your peers. Compare yourself to your past self.
25		Industry postdoc	3	Biotech/Pharma	Industry - scientist	2	Biotech/Pharma	Industry - scientist	3	Biotech/Pharma		2 to 4	2	US Fed. Government = No;Other Sources/Private Foundation = No Code 0	Experience gained through Molecular Medicine PhD classroom curriculum = Important;Experience working collaboratively with students and other lab personnel = Important;Experience working with your thesis advisor and committee = Not important at all;Exposure to careers outside of academic scholarship/research = Important;Practice of research methods in your field = Very Important;Presentation of wo…	Very Prepared	Each class provided something different. I worked on novel cancer tx in grad school and transitioned to immuno-oncology in industry. Immunology helped but the broad curriculum prepared me to adapt.		Learning how to apply to jobs - resumes not CVs, skills to contribute right away we're more valuable than wanting to learn new things.;Clinical Experience/focus on translational research	Strongly Disagree	I am currently working on designing the bio marker program for our clinical trial. I find the exposure to clinical/translational during the MMED program has helped me understand the clinical developme	Academic and professional writing = Not very important;Bench-based wet lab research = Important;Ethics and Integrity = Very important;Genetics/Bioinformatics = Important;Human Physiology and Disease = Important;Medical knowledge including the Clinical Experience course = Important;Molecular/Cellular Biology = Important;Statistics/Epidemiology = Important;Other Competencies = Important	Teamwork. We often hire for one or two specific skills and train for the others or collaborate with internal experts and consultants.	Academic and professional writing = Satisfied;Bench-based wet lab research = Satisfied;Ethics and Integrity = Satisfied;Genetics/Bioinformatics = Satisfied;Human Physiology and Disease = Satisfied;Medical knowledge including the Clinical Experience course = Satisfied;Molecular/Cellular Biology = Satisfied;Statistics/Epidemiology = Satisfied;Other Competencies = Satisfied	Immunology.		Very Satisfied	4	Definitely	4		Have fun, but graduate as fast as you can. You will keep learning and growing with each new role.	I still really enjoyed my time as an early student in the program. Thank you to all of the people who put it together and continue to support the students.
26								Postdoctoral Fellow	2	Hospital		1	1	US Fed. Government = No;Other Sources/Private Foundation = No Code 0	Experience gained through Molecular Medicine PhD classroom curriculum = Very Important;Experience working collaboratively with students and other lab personnel = Very Important;Experience working with your thesis advisor and committee = Very Important;Exposure to careers outside of academic scholarship/research = Very Important;Practice of research methods in your field = Very Important;Presentat…	Very Prepared	All the classes we took as well as the training we received in our respective labs		Clinical Experience/focus on translational research;Perceived quality of my academic work;Reputation of Case Western Reserve University and Cleveland Clinic;Reputation of Molecular Medicine Program ;Support and activity of thesis advisor, thesis committee, other CCF/CWRU faculty, or program administration	Agree	It mostly supported careers in academia in terms of the how the exams were given and what the tasks consisted of.	Academic and professional writing = Very important;Bench-based wet lab research = Very important;Ethics and Integrity = Very important;Genetics/Bioinformatics = Very important;Human Physiology and Disease = Very important;Medical knowledge including the Clinical Experience course = Very important;Molecular/Cellular Biology = Very important;Statistics/Epidemiology = Very important;Other Competenci…	Immunology	Academic and professional writing = Very satisfied;Bench-based wet lab research = Very satisfied;Ethics and Integrity = Very satisfied;Genetics/Bioinformatics = Very satisfied;Human Physiology and Disease = Very satisfied;Medical knowledge including the Clinical Experience course = Very satisfied;Molecular/Cellular Biology = Very satisfied;Statistics/Epidemiology = Very satisfied;Other Competenci…	Immunology		Very Satisfied	4	Definitely	4		This is a new process, a journey with ups and downs, and it is never shameful to ask for help or support from the program director or students to gain some of their expertise
	median		2						2
	mean		2.44444						2.11538
	min		1						1
	max		5						4
	count		18						26
